# Supplementary material for: Multimodal imaging of apical septal rupture after anterior myocardial infarction: a case report
Source: Eur Heart J Case Rep. 2025 Oct 15;9(11):ytaf534. doi: 10.1093/ehjcr/ytaf534 (PMC12582067; doi:10.1093/ehjcr/ytaf534)
Supplement: ytaf534_Supplementary_Data [file ytaf534_supplementary_data.zip]

Archive with 1 entries (1 files):
- Supplemental Video1.webm
